# Supplementary material for: Solar Radiation Determines Site Occupancy of Coexisting Tropical and Temperate Deer Species Introduced to New Zealand Forests
Source: PLoS One. 2015 Jun 10;10(6):e0128924. doi: 10.1371/journal.pone.0128924 (PMC4465677; doi:10.1371/journal.pone.0128924)
Supplement: S1 Dataset — (PAO) [file pone.0128924.s001.pao]

25	59
0	-	-	-	-	-	-	0	0	0	0	1	1	0	0	0	1	0	1	1	0	-	-	-	-	-	-	-	0	0	0	0	1	0	0	0	0	1	1	0	1	1	0	0	0	0	0	0	0	0	0	0	0	1	0	0	0	0	0	
0	0	1	0	0	0	0	0	0	0	1	1	0	1	0	1	1	1	0	0	0	0	0	0	0	0	0	0	0	0	0	0	0	0	0	0	0	0	0	0	1	0	0	0	0	0	0	1	0	0	0	0	0	0	0	0	0	1	0	
0	0	0	0	0	0	1	0	0	1	0	0	1	0	0	0	0	1	0	0	1	0	0	0	1	0	1	0	1	1	1	1	1	1	1	1	0	1	1	1	1	0	1	0	1	0	0	1	0	1	1	1	0	0	0	1	1	1	1	
1	-	-	-	-	-	-	0	-	-	-	-	-	-	0	0	0	1	1	1	1	1	1	0	0	1	0	0	1	0	1	0	1	1	0	0	0	1	0	0	0	1	1	0	0	0	0	0	0	0	0	0	0	0	1	0	0	0	0	
1	0	1	1	1	1	1	1	0	1	0	1	1	1	1	0	0	1	1	1	1	1	1	1	0	1	1	1	0	0	0	0	0	0	0	0	0	0	1	1	0	0	0	0	1	1	1	1	0	1	1	0	1	1	1	1	1	1	0	
1	1	1	1	1	1	1	0	0	0	1	1	1	0	0	0	0	0	1	1	1	1	0	1	1	0	0	0	0	0	0	0	1	0	0	0	0	0	0	0	1	1	0	0	0	1	0	0	0	0	0	0	0	0	0	0	0	1	1	
0	0	1	1	1	1	1	0	0	0	0	0	1	1	0	1	1	0	0	0	0	0	-	-	-	-	-	-	0	0	-	-	-	-	-	-	0	0	0	0	0	0	0	0	0	0	1	0	1	1	0	1	1	0	1	0	1	0	0	
0	1	0	0	0	1	1	0	0	0	0	1	0	0	0	1	0	1	1	0	0	0	0	0	0	1	1	1	0	0	1	0	0	1	1	0	0	0	1	0	0	1	0	1	0	1	0	0	1	0	0	1	1	0	0	1	1	1	1	
0	1	0	0	0	1	0	1	0	1	0	0	0	1	0	0	0	0	1	0	1	0	0	1	1	1	1	1	0	0	0	0	0	0	0	0	0	1	0	1	1	1	0	1	0	1	0	0	1	0	0	0	1	1	0	0	0	0	0	
1	1	1	0	1	1	0	1	0	1	0	1	1	0	1	1	1	1	0	0	1	1	1	1	1	1	1	1	0	1	1	1	1	0	1	1	0	1	1	0	1	0	1	1	1	1	1	1	1	1	1	1	0	1	1	1	0	1	1	
0	0	0	0	0	0	0	0	0	0	0	0	0	0	0	0	0	0	0	0	1	0	0	0	0	0	0	0	0	0	0	0	0	0	0	0	0	0	1	0	0	0	0	0	0	1	0	0	0	0	0	0	0	0	0	0	0	0	0	
0	0	0	0	0	0	0	0	0	0	0	0	0	0	0	0	0	0	1	1	0	0	0	0	0	0	0	0	0	0	0	0	0	0	0	0	0	0	0	0	0	0	0	0	0	0	0	0	1	1	0	0	1	0	0	0	0	0	1	
0	0	0	0	0	0	0	0	0	0	0	0	0	0	0	0	0	0	0	0	0	0	0	0	0	0	0	0	0	0	0	0	0	0	0	0	0	0	0	0	0	0	0	0	0	0	0	0	0	0	0	0	0	0	0	0	0	0	1	
0	0	0	0	0	0	0	0	0	0	0	0	0	0	0	0	0	0	0	0	0	0	0	0	0	0	0	0	0	1	0	0	0	0	1	0	0	1	1	0	0	0	0	1	1	0	0	0	0	0	0	0	0	1	1	0	0	0	1	
1	1	1	0	1	0	0	1	0	0	1	1	1	1	0	0	1	0	0	1	0	0	1	1	1	0	0	0	0	0	1	1	1	0	1	1	0	1	0	0	0	0	0	0	0	0	0	1	0	0	0	0	0	0	1	0	0	1	1	
0	1	1	0	1	0	1	0	0	0	0	0	0	1	0	0	0	0	0	0	0	0	0	0	0	0	0	0	0	0	1	0	0	1	0	0	0	1	0	0	0	0	0	0	0	0	0	0	0	1	0	1	0	0	0	0	0	0	0	
0	0	0	0	0	1	0	0	0	0	0	0	0	0	0	0	0	0	0	0	0	0	0	0	0	0	0	0	1	0	0	0	0	0	0	0	0	1	0	0	0	0	0	0	0	0	0	0	0	1	0	0	0	1	0	1	0	0	1	
0	1	0	0	0	0	0	0	0	0	0	0	0	0	0	0	0	0	0	0	0	0	0	0	0	0	0	0	0	0	0	0	1	0	0	0	0	0	1	0	0	0	0	0	0	0	0	0	0	0	0	0	0	0	0	0	0	0	0	
0	0	0	0	0	0	0	0	0	0	0	0	0	0	0	0	0	1	0	0	0	0	0	0	0	0	0	0	0	0	0	-	-	-	-	-	0	0	0	0	0	0	0	0	0	0	0	0	0	0	0	0	0	0	0	0	0	0	0	
0	0	0	0	0	0	0	0	0	0	0	0	0	0	0	0	0	0	0	0	0	0	0	0	0	0	0	0	0	0	0	0	0	0	0	0	0	1	1	0	0	0	0	0	0	0	0	0	0	0	0	1	0	0	0	0	0	0	0	
0	1	0	1	0	0	0	0	0	0	0	0	0	0	0	0	0	1	0	1	0	1	0	1	1	0	0	0	0	-	-	-	-	-	-	-	0	0	0	0	0	1	0	0	0	0	0	1	0	0	0	0	1	0	0	0	0	0	0	
0	0	0	1	0	0	1	0	0	0	0	0	0	0	0	1	1	1	1	1	0	1	1	0	1	0	0	0	1	1	1	1	1	1	1	1	0	1	0	0	0	0	0	1	0	1	1	1	0	0	0	1	1	1	0	1	0	0	0	
0	0	0	0	0	0	0	0	0	0	0	0	0	0	0	0	0	0	1	1	0	0	0	0	0	0	1	0	0	0	0	0	1	0	1	0	0	0	0	0	0	0	0	0	0	0	0	1	0	1	1	0	1	1	0	0	1	0	0	
0	0	1	0	1	0	0	0	1	0	0	1	0	1	0	0	1	0	1	0	0	1	0	0	0	0	0	1	0	0	1	0	0	0	0	1	1	0	0	1	1	1	0	0	0	1	0	1	0	0	0	1	0	1	1	0	0	1	-	
1	0	-	-	-	-	0	0	0	0	0	0	0	0	0	0	0	0	0	0	1	1	1	0	0	1	0	1	0	0	0	0	0	0	0	0	0	0	0	0	0	0	1	0	0	0	0	1	0	0	0	0	0	1	0	0	0	1	0	
16
sqrt_DirW10
1.05357
0.59161
0.64031
1.12250
2.21133
0.74162
1.10905
0.36056
0.22361
1.77764
0.00000
0.17321
0.00000
0.83066
0.83066
0.00000
0.42426
0.24495
0.14142
0.20000
0.91652
0.50000
0.00000
0.22361
0.00000
sqrt_DifW10
0.70000
0.83066
0.42426
0.50000
1.49332
0.87750
0.67082
0.70000
0.62450
1.42478
0.54772
0.51962
0.69282
0.55678
0.60000
0.67082
0.64807
0.59161
0.69282
0.72111
0.74162
0.64031
0.70000
0.57446
1.22882
sqrt_TotW10
1.26491
1.01980
0.76158
1.22882
2.66833
1.14891
1.29615
0.78740
0.66332
2.27816
0.54772
0.54772
0.69282
1.00000
1.02470
0.67082
0.77460
0.64031
0.70711
0.74162
1.17473
0.81240
0.70000
0.61644
1.22882
sqrt_DirS10
1.31149
1.42127
0.82462
0.86023
2.72397
1.53297
0.94868
1.81934
0.79373
3.04302
0.79373
0.67082
0.81854
0.97468
1.32665
1.00995
0.58310
0.90554
1.05357
1.08167
1.39642
0.95917
1.04403
0.80000
1.72627
sqrt_DifS10
1.06301
1.26886
0.64031
0.76811
2.27816
1.34164
1.02956
1.06771
0.95917
2.17486
0.84261
0.80000
1.05357
0.84261
0.91652
1.01980
0.98489
0.90000
1.06301
1.09545
1.12694
0.97980
1.06301
0.87178
1.87617
sqrt_TotS10
1.68819
1.90526
1.04403
1.15326
3.55106
2.03470
1.40000
2.10950
1.24499
3.74032
1.15758
1.04403
1.33417
1.28841
1.61245
1.43527
1.14455
1.27671
1.49666
1.53948
1.79722
1.37113
1.48997
1.18322
2.54755
sqrt_DirW11
1.06301
0.72801
0.64807
1.04403
2.22486
0.77460
1.11355
0.51962
0.24495
1.90000
0.00000
0.26458
0.00000
0.82462
0.89443
0.10000
0.55678
0.28284
0.22361
0.26458
0.96437
0.69282
0.14142
0.30000
0.22361
sqrt_DifW11
0.72801
0.86603
0.43589
0.52915
1.55885
0.91652
0.70711
0.72801
0.65574
1.48661
0.57446
0.54772
0.72111
0.57446
0.62450
0.70000
0.67082
0.61644
0.72801
0.74833
0.77460
0.67082
0.72801
0.60000
1.28062
sqrt_TotW11
1.28841
1.13137
0.78102
1.16619
2.71662
1.20000
1.31529
0.89443
0.70000
2.41247
0.57446
0.60828
0.72111
1.00499
1.09087
0.70000
0.87178
0.67823
0.76158
0.79373
1.23693
0.96437
0.74162
0.66332
1.30000
sqrt_DirS11
1.25300
1.49666
0.83666
0.86023
2.74591
1.61245
0.94868
1.84662
0.81240
3.08869
0.84853
0.71414
0.87750
0.95917
1.43178
1.02956
0.50000
0.86603
1.11355
1.13578
1.42478
0.90000
1.07703
0.85440
1.82757
sqrt_DifS11
1.07703
1.28452
0.64807
0.78102
2.31084
1.36015
1.04403
1.08167
0.96954
2.20454
0.85440
0.81240
1.06771
0.85440
0.92736
1.03441
1.00000
0.91104
1.07703
1.10905
1.14455
0.98995
1.07703
0.88318
1.90000
sqrt_TotS11
1.65227
1.97484
1.05830
1.15758
3.58887
2.10713
1.41067
2.14009
1.26491
3.79473
1.20000
1.08167
1.38203
1.28452
1.70587
1.45945
1.11803
1.26095
1.54919
1.59060
1.82757
1.33791
1.52315
1.23288
2.63629
ln_pH
1.8
1.83
1.83
1.9
1.88
1.68
1.75
1.93
1.88
1.77
1.88
1.86
1.81
1.89
1.83
1.87
1.8
1.7
1.78
1.72
1.82
1.75
1.78
1.85
1.79
ln_CN_rat
2.77
2.68
2.87
2.46
2.65
3.19
2.81
2.42
2.73
2.98
2.69
2.75
2.66
2.54
2.37
2.49
2.71
2.63
2.78
2.78
2.71
2.71
2.63
2.46
2.72
ln_P_bray
3.18
2.69
1.76
3.27
2.81
2.22
2.43
2.55
2.2
1.34
3.24
2.52
3.35
2.72
1.9
1.67
1.41
1.87
1.5
1.99
3.06
3.71
1.02
2.79
1.72
NMDS
0.89
0.55
-0.18
0.01
1.23
1.22
1.43
-0.29
-0.47
1.11
-0.65
-0.99
-1.08
-0.72
-0.2
-0.55
-0.7
0.39
-0.32
0.12
0.39
0.07
-0.35
-1.09
0.19
1
Num_Surv
1	0	0	0	0	0	0	7	7	7	7	7	7	7	7	7	7	7	7	7	6	0	0	0	0	0	0	0	5	7	7	7	7	7	7	7	7	7	7	7	7	7	7	5	7	7	7	7	7	7	7	7	7	7	7	7	7	7	7
7	7	7	7	7	7	7	7	7	7	7	7	7	7	7	7	7	7	7	7	7	7	7	7	7	7	7	7	5	7	7	7	7	7	7	7	7	7	7	7	7	7	7	5	7	7	7	7	7	7	7	7	7	7	7	7	7	7	7
7	7	7	7	7	7	7	7	7	7	7	7	7	7	7	7	7	7	7	7	7	7	7	7	7	7	7	7	5	7	7	7	7	7	7	7	7	7	7	7	7	7	7	5	7	7	7	7	7	7	7	7	7	7	7	7	7	7	7
2	0	0	0	0	0	0	3	0	0	0	0	0	0	7	7	7	7	7	7	7	7	7	7	7	7	7	7	5	7	7	7	7	7	7	7	7	7	7	7	7	7	7	5	7	7	7	7	7	7	7	7	7	7	7	7	7	7	7
7	7	7	7	7	7	7	7	7	7	7	7	7	7	7	7	7	7	7	7	7	7	7	7	7	7	7	7	5	7	7	7	7	7	7	7	7	7	7	7	7	7	6	7	7	7	7	7	7	7	7	7	7	7	7	7	7	7	7
7	7	7	7	7	7	7	7	7	7	7	7	7	7	7	7	7	7	7	7	7	7	7	7	7	7	7	7	4	7	7	7	7	7	7	7	7	7	7	7	7	7	7	5	7	7	7	7	7	7	7	7	7	7	7	7	7	7	7
7	7	7	7	7	7	7	7	7	7	7	7	7	7	7	7	7	7	7	7	7	1	0	0	0	0	0	0	4	3	0	0	0	0	0	0	1	7	7	7	7	7	7	5	7	7	7	7	7	7	7	7	7	7	7	7	7	7	7
7	7	7	7	7	7	7	7	7	7	7	7	7	7	7	7	7	7	7	7	7	7	7	7	7	7	7	7	4	7	7	7	7	7	7	7	7	7	7	7	7	7	7	5	7	7	7	7	7	7	7	7	7	7	7	7	7	7	7
7	7	7	7	7	7	7	7	7	7	7	7	7	5	5	7	7	7	7	7	7	7	7	7	7	7	7	7	6	7	7	7	7	7	7	7	7	7	7	7	7	7	6	7	7	7	7	7	7	7	7	7	7	7	7	7	7	7	7
7	7	7	7	7	7	7	7	7	7	7	7	7	5	5	7	7	7	7	7	7	7	7	7	7	7	7	7	6	7	7	7	7	7	7	7	7	7	7	7	7	7	6	7	7	7	7	7	7	7	7	7	7	7	7	7	7	7	7
4	7	7	7	7	7	7	7	7	7	7	7	7	5	5	7	7	7	7	7	7	7	7	7	7	7	7	6	7	7	7	7	7	7	7	1	6	7	7	7	7	7	6	7	7	7	7	7	7	7	7	7	7	7	7	7	7	7	6
6	7	7	7	7	7	7	7	7	7	7	7	7	5	5	7	7	7	7	7	7	7	7	7	7	7	7	6	7	7	7	7	7	7	7	7	7	7	7	7	7	7	6	7	7	7	7	7	7	7	7	7	7	7	7	7	7	7	6
6	7	7	7	7	7	7	7	7	7	7	7	7	5	5	7	7	7	7	7	7	7	7	7	7	7	7	6	7	7	7	7	7	7	7	7	7	7	7	7	7	7	6	7	7	7	7	7	7	7	7	7	7	7	7	7	7	7	7
6	7	7	7	7	7	7	7	7	7	7	7	7	5	5	7	7	7	7	7	7	7	7	7	7	7	7	6	6	7	7	7	7	7	7	7	7	7	7	7	7	7	6	7	7	7	7	7	7	7	7	7	7	7	7	7	7	7	7
6	7	7	7	7	7	7	7	7	7	7	7	7	5	5	7	7	7	7	7	7	7	7	7	7	7	7	6	6	7	7	7	7	7	7	7	7	7	7	7	7	7	6	7	7	7	7	7	7	7	7	7	7	7	7	7	7	7	7
6	7	7	7	7	7	7	7	7	7	7	7	7	6	6	7	7	7	7	7	7	7	7	7	7	7	7	6	7	7	7	7	7	7	7	7	7	7	7	7	7	7	7	6	7	7	7	7	7	7	7	7	7	7	7	7	7	7	6
6	7	7	7	7	7	7	7	7	7	7	7	7	6	6	7	7	7	7	7	7	7	7	7	7	7	7	6	7	7	7	7	7	7	7	7	7	7	7	7	7	7	7	6	7	7	7	7	7	7	7	7	7	7	7	7	7	7	6
6	7	7	7	7	7	7	7	7	7	7	7	7	6	6	7	7	7	7	7	7	7	7	7	7	7	7	6	7	7	7	7	7	7	7	7	7	7	7	7	7	7	7	6	7	7	7	7	7	7	7	7	7	7	7	7	7	7	6
6	7	7	7	7	7	7	7	7	7	7	7	7	6	6	7	7	7	7	7	7	7	7	7	7	7	7	6	7	7	4	0	0	0	0	0	5	7	7	7	7	7	7	6	7	7	7	7	7	7	7	7	7	7	7	7	7	7	6
6	7	7	7	7	7	7	7	7	7	7	7	7	6	6	7	7	7	7	7	7	7	7	7	7	7	7	6	7	7	7	7	7	7	7	7	7	7	7	7	7	7	7	6	7	7	7	7	7	7	7	7	7	7	7	7	7	7	6
6	7	7	7	7	7	7	7	7	7	7	7	7	6	6	7	7	7	7	7	7	7	7	7	7	7	7	6	1	0	0	0	0	0	0	0	7	7	7	7	7	7	7	6	7	7	7	7	7	7	7	7	7	7	7	7	7	7	6
6	7	7	7	7	7	7	7	7	7	7	7	7	6	6	7	7	7	7	7	7	7	7	7	7	7	7	6	7	7	7	7	7	7	7	7	7	7	7	7	7	7	7	6	7	7	7	7	7	7	7	7	7	7	7	7	7	7	6
6	7	7	7	7	7	7	7	7	7	7	7	7	6	6	7	7	7	7	7	7	7	7	7	7	7	7	6	7	7	7	7	7	7	7	7	7	7	7	7	7	7	7	6	7	7	7	7	7	7	7	7	7	7	7	7	7	7	6
6	7	7	7	7	7	7	7	7	7	7	7	7	6	6	7	7	7	7	7	7	7	7	7	7	7	7	6	7	7	7	7	7	7	7	7	7	7	7	7	7	7	7	6	7	7	7	7	7	7	7	7	7	7	7	7	7	2	0
6	3	0	0	0	0	1	7	7	7	7	7	7	6	6	7	7	7	7	7	7	7	7	7	7	7	7	6	7	7	7	7	7	7	7	7	7	7	7	7	7	7	7	6	7	7	7	7	7	7	7	7	7	7	7	7	7	7	6
14,14,15,16
RUSA
site 1
site 2
site 3
site 4
site 5
site 6
site 7
site 8
site 9
site 10
site 11
site 12
site 13
site 14
site 15
site 16
site 17
site 18
site 19
site 20
site 21
site 22
site 23
site 24
site 25
1-1
1-2
1-3
1-4
1-5
1-6
1-7
1-8
1-9
1-10
1-11
1-12
1-13
1-14
2-1
2-2
2-3
2-4
2-5
2-6
2-7
2-8
2-9
2-10
2-11
2-12
2-13
2-14
3-1
3-2
3-3
3-4
3-5
3-6
3-7
3-8
3-9
3-10
3-11
3-12
3-13
3-14
3-15
4-1
4-2
4-3
4-4
4-5
4-6
4-7
4-8
4-9
4-10
4-11
4-12
4-13
4-14
4-15
4-16
0
