# Supplementary material for: Solar Radiation Determines Site Occupancy of Coexisting Tropical and Temperate Deer Species Introduced to New Zealand Forests
Source: PLoS One. 2015 Jun 10;10(6):e0128924. doi: 10.1371/journal.pone.0128924 (PMC4465677; doi:10.1371/journal.pone.0128924)
Supplement: S3 Dataset — (PAO) [file pone.0128924.s003.pao]

50	16
0	0	0	0	0	0	0	0	0	0	0	0	0	0	0	0
0	0	1	0	0	0	0	0	0	0	0	0	0	0	0	0
0	0	0	0	0	0	0	1	1	0	0	0	0	0	0	0
0	0	0	0	1	0	0	0	0	0	0	0	0	0	0	0
1	1	1	1	0	1	0	0	0	0	0	0	0	0	0	0
0	0	0	0	0	0	0	0	0	0	0	0	0	0	0	0
0	0	1	1	0	0	0	1	0	0	0	0	0	0	1	1
0	0	0	0	0	0	0	0	0	0	0	0	0	0	0	0
0	0	0	0	0	0	0	0	0	0	0	0	0	0	0	0
0	0	1	0	1	0	0	0	0	0	0	0	0	0	0	0
0	0	0	1	0	0	0	1	0	0	0	1	0	0	1	0
0	0	1	0	1	1	0	0	0	0	1	1	0	0	0	1
0	0	0	0	0	0	1	0	0	0	0	0	0	0	0	0
1	0	0	0	0	0	0	0	0	0	0	0	0	0	0	0
0	0	0	0	0	0	0	0	0	0	0	0	0	0	0	0
0	0	0	1	0	0	0	0	0	0	0	1	1	0	0	0
0	0	0	0	0	0	0	0	0	0	0	0	0	0	0	0
0	0	0	0	0	0	0	0	0	0	0	0	1	1	0	0
0	0	0	0	0	0	0	1	0	1	0	0	1	0	1	0
0	0	0	0	1	0	0	0	0	0	0	1	0	0	0	0
0	0	1	0	0	0	0	0	0	0	0	0	0	0	0	0
0	0	0	0	1	0	1	1	1	1	1	1	1	1	1	0
0	0	0	0	0	0	0	0	1	0	1	0	1	1	1	0
0	0	0	1	0	0	0	0	0	0	0	0	0	0	0	-
0	0	1	0	0	0	0	0	0	0	0	1	0	0	1	0
0	0	0	0	0	0	0	0	0	0	1	0	0	0	0	0
0	0	0	0	1	0	0	0	0	0	0	0	0	0	1	0
0	1	0	0	1	0	1	1	1	0	0	0	1	1	1	1
0	0	0	0	0	0	0	0	0	0	0	1	0	0	0	0
0	1	1	1	1	0	1	1	0	1	1	1	1	1	1	0
0	0	1	0	0	0	0	0	0	0	0	0	0	0	1	1
0	0	0	1	0	1	1	0	1	1	0	1	0	1	0	0
1	0	1	0	0	1	0	0	1	1	0	0	1	1	1	1
1	0	1	0	0	1	0	0	0	1	1	0	0	0	0	0
1	1	1	1	1	1	1	1	1	0	1	1	1	0	1	1
0	0	1	0	0	0	0	0	0	0	0	0	0	0	0	0
0	0	0	0	0	1	1	0	0	1	0	0	0	0	0	1
0	0	0	0	0	0	0	0	0	0	0	0	0	0	0	1
1	1	0	0	0	0	0	0	0	0	1	1	0	0	0	1
0	0	0	0	1	0	0	0	0	0	0	1	0	0	1	1
0	0	0	0	0	0	1	0	1	0	0	0	0	0	0	0
0	0	0	0	0	0	1	0	0	0	1	0	1	0	0	1
0	0	0	0	0	0	0	0	0	0	0	0	0	0	0	0
0	0	0	0	0	0	0	0	0	0	0	0	0	0	0	0
0	0	0	0	0	0	0	0	1	0	0	0	0	0	0	0
0	0	0	0	1	0	0	0	0	1	0	0	0	0	0	0
1	0	1	1	1	0	0	0	1	1	1	0	1	0	0	0
0	0	0	0	1	0	1	1	0	1	1	0	0	1	0	0
0	0	1	0	1	0	0	0	1	0	1	1	0	0	1	-
0	0	0	0	1	0	0	0	0	0	1	0	0	0	1	0
7
sqrt_DirS11
1.25300
1.49666
0.83666
0.86023
2.74591
1.61245
0.94868
1.84662
0.81240
3.08869
0.84853
0.71414
0.87750
0.95917
1.43178
1.02956
0.50000
0.86603
1.11355
1.13578
1.42478
0.90000
1.07703
0.85440
1.82757
1.25300
1.49666
0.83666
0.86023
2.74591
1.61245
0.94868
1.84662
0.81240
3.08869
0.84853
0.71414
0.87750
0.95917
1.43178
1.02956
0.50000
0.86603
1.11355
1.13578
1.42478
0.90000
1.07703
0.85440
1.82757
sqrt_DifS11
1.07703
1.28452
0.64807
0.78102
2.31084
1.36015
1.04403
1.08167
0.96954
2.20454
0.85440
0.81240
1.06771
0.85440
0.92736
1.03441
1.00000
0.91104
1.07703
1.10905
1.14455
0.98995
1.07703
0.88318
1.90000
1.07703
1.28452
0.64807
0.78102
2.31084
1.36015
1.04403
1.08167
0.96954
2.20454
0.85440
0.81240
1.06771
0.85440
0.92736
1.03441
1.00000
0.91104
1.07703
1.10905
1.14455
0.98995
1.07703
0.88318
1.90000
sqrt_TotS11
1.65227
1.97484
1.05830
1.15758
3.58887
2.10713
1.41067
2.14009
1.26491
3.79473
1.20000
1.08167
1.38203
1.28452
1.70587
1.45945
1.11803
1.26095
1.54919
1.59060
1.82757
1.33791
1.52315
1.23288
2.63629
1.65227
1.97484
1.05830
1.15758
3.58887
2.10713
1.41067
2.14009
1.26491
3.79473
1.20000
1.08167
1.38203
1.28452
1.70587
1.45945
1.11803
1.26095
1.54919
1.59060
1.82757
1.33791
1.52315
1.23288
2.63629
ln_pH
1.8
1.83
1.83
1.9
1.88
1.68
1.75
1.93
1.88
1.77
1.88
1.86
1.81
1.89
1.83
1.87
1.8
1.7
1.78
1.72
1.82
1.75
1.78
1.85
1.79
1.8
1.83
1.83
1.9
1.88
1.68
1.75
1.93
1.88
1.77
1.88
1.86
1.81
1.89
1.83
1.87
1.8
1.7
1.78
1.72
1.82
1.75
1.78
1.85
1.79
ln_CN_rat
2.77
2.68
2.87
2.46
2.65
3.19
2.81
2.42
2.73
2.98
2.69
2.75
2.66
2.54
2.37
2.49
2.71
2.63
2.78
2.78
2.71
2.71
2.63
2.46
2.72
2.77
2.68
2.87
2.46
2.65
3.19
2.81
2.42
2.73
2.98
2.69
2.75
2.66
2.54
2.37
2.49
2.71
2.63
2.78
2.78
2.71
2.71
2.63
2.46
2.72
ln_P_bray
3.18
2.69
1.76
3.27
2.81
2.22
2.43
2.55
2.2
1.34
3.24
2.52
3.35
2.72
1.9
1.67
1.41
1.87
1.5
1.99
3.06
3.71
1.02
2.79
1.72
3.18
2.69
1.76
3.27
2.81
2.22
2.43
2.55
2.2
1.34
3.24
2.52
3.35
2.72
1.9
1.67
1.41
1.87
1.5
1.99
3.06
3.71
1.02
2.79
1.72
NMDS
0.89
0.55
-0.18
0.01
1.23
1.22
1.43
-0.29
-0.47
1.11
-0.65
-0.99
-1.08
-0.72
-0.2
-0.55
-0.7
0.39
-0.32
0.12
0.39
0.07
-0.35
-1.09
0.19
0.89
0.55
-0.18
0.01
1.23
1.22
1.43
-0.29
-0.47
1.11
-0.65
-0.99
-1.08
-0.72
-0.2
-0.55
-0.7
0.39
-0.32
0.12
0.39
0.07
-0.35
-1.09
0.19
1
SampCov1
5	7	7	7	7	7	7	7	7	7	7	7	7	7	7	7
5	7	7	7	7	7	7	7	7	7	7	7	7	7	7	7
5	7	7	7	7	7	7	7	7	7	7	7	7	7	7	7
5	7	7	7	7	7	7	7	7	7	7	7	7	7	7	7
7	7	7	7	7	7	7	7	7	7	7	7	7	7	7	7
5	7	7	7	7	7	7	7	7	7	7	7	7	7	7	7
5	7	7	7	7	7	7	7	7	7	7	7	7	7	7	7
5	7	7	7	7	7	7	7	7	7	7	7	7	7	7	7
7	7	7	7	7	7	7	7	7	7	7	7	7	7	7	7
7	7	7	7	7	7	7	7	7	7	7	7	7	7	7	7
7	7	7	7	7	7	7	7	7	7	7	7	7	7	7	6
7	7	7	7	7	7	7	7	7	7	7	7	7	7	7	6
7	7	7	7	7	7	7	7	7	7	7	7	7	7	7	7
7	7	7	7	7	7	7	7	7	7	7	7	7	7	7	7
7	7	7	7	7	7	7	7	7	7	7	7	7	7	7	7
6	7	7	7	7	7	7	7	7	7	7	7	7	7	7	6
6	7	7	7	7	7	7	7	7	7	7	7	7	7	7	6
6	7	7	7	7	7	7	7	7	7	7	7	7	7	7	6
6	7	7	7	7	7	7	7	7	7	7	7	7	7	7	6
6	7	7	7	7	7	7	7	7	7	7	7	7	7	7	6
6	7	7	7	7	7	7	7	7	7	7	7	7	7	7	6
6	7	7	7	7	7	7	7	7	7	7	7	7	7	7	6
6	7	7	7	7	7	7	7	7	7	7	7	7	7	7	6
6	7	7	7	7	7	7	7	7	7	7	7	7	7	2	0
6	7	7	7	7	7	7	7	7	7	7	7	7	7	7	6
5	7	7	7	7	7	7	7	7	7	7	7	7	7	7	7
5	7	7	7	7	7	7	7	7	7	7	7	7	7	7	7
5	7	7	7	7	7	7	7	7	7	7	7	7	7	7	7
5	7	7	7	7	7	7	7	7	7	7	7	7	7	7	7
7	7	7	7	7	7	7	7	7	7	7	7	7	7	7	7
5	7	7	7	7	7	7	7	7	7	7	7	7	7	7	7
5	7	7	7	7	7	7	7	7	7	7	7	7	7	7	7
5	7	7	7	7	7	7	7	7	7	7	7	7	7	7	7
7	7	7	7	7	7	7	7	7	7	7	7	7	7	7	7
7	7	7	7	7	7	7	7	7	7	7	7	7	7	7	7
7	7	7	7	7	7	7	7	7	7	7	7	7	7	7	6
7	7	7	7	7	7	7	7	7	7	7	7	7	7	7	6
7	7	7	7	7	7	7	7	7	7	7	7	7	7	7	7
7	7	7	7	7	7	7	7	7	7	7	7	7	7	7	7
7	7	7	7	7	7	7	7	7	7	7	7	7	7	7	7
6	7	7	7	7	7	7	7	7	7	7	7	7	7	7	6
6	7	7	7	7	7	7	7	7	7	7	7	7	7	7	6
6	7	7	7	7	7	7	7	7	7	7	7	7	7	7	6
6	7	7	7	7	7	7	7	7	7	7	7	7	7	7	6
6	7	7	7	7	7	7	7	7	7	7	7	7	7	7	6
6	7	7	7	7	7	7	7	7	7	7	7	7	7	7	6
6	7	7	7	7	7	7	7	7	7	7	7	7	7	7	6
6	7	7	7	7	7	7	7	7	7	7	7	7	7	7	6
6	7	7	7	7	7	7	7	7	7	7	7	7	7	2	0
6	7	7	7	7	7	7	7	7	7	7	7	7	7	7	6
16
rusa_red
site 1
site 2
site 3
site 4
site 5
site 6
site 7
site 8
site 9
site 10
site 11
site 12
site 13
site 14
site 15
site 16
site 17
site 18
site 19
site 20
site 21
site 22
site 23
site 24
site 25
site26
site 27
site 28
site 29
site 30
site 31
site 32
site 33
site 34
site 35
site 36
site 37
site 38
site 39
site 40
site 41
site 42
site 43
site 44
site 45
site 46
site 47
site 48
site 49
site 50
1-1
1-2
1-3
1-4
1-5
1-6
1-7
1-8
1-9
1-10
1-11
1-12
1-13
1-14
1-15
1-16
0
